# Supplementary material for: Diagnosis and Treatment Using Autologous Stem-Cell Transplantation in Primary Central Nervous System Lymphoma: A Systematic Review
Source: Cancers (Basel). 2023 Jan 15;15(2):526. doi: 10.3390/cancers15020526 (PMC9856418; doi:10.3390/cancers15020526)
Supplement: Supplementary file 1 [file cancers-15-00526-s001.zip]

Archive with 1 entries (1 files):
- cancers-2149117-supplementary.pdf
